# Supplementary material for: Bioprospecting desert plant Bacillus endophytic strains for their potential to enhance plant stress tolerance
Source: Sci Rep. 2019 Dec 3;9:18154. doi: 10.1038/s41598-019-54685-y (PMC6890672; doi:10.1038/s41598-019-54685-y)
Supplement: Supplementary file 2 — Table S2 [file 41598_2019_54685_MOESM2_ESM.xlsx]

## Sheet: Pakistan2015
Title	Bioprospecting desert plant Bacillus endophytic strains for their potential to enhance plant stress tolerance.
Authors List	Ameerah Bokhari, Magbubah Essack, Feras Lafi, Cristina Andres-Barrao, Rewaa Jalal, Soha Alamoudi, Rozaimi Razali, Hanin Alzubaidy, Kausar Shah , Shahid Siddique, Vladimir Bajic, Heribert Hirt, Maged Saad.
The classification of the 368 isolates based on their 16S rRNA gene sequences. Background data is also provided, such as, the sampling location, plant from which strains were isolated, media types used in the isolation process and the accession numbers assigned to the bacterial strains.
Table S2
							Bacterial classification based on 16SrRNA gene sequences
Location	Plant code	Plant species	Bacterial isolate code	Bacterial species based on 16SrRNA	Media	GeneBank Acc	Seq len	Target len	Cover %	ID %	Bit score	Phylum	Class	Genus	Species
Pakistan	PK1	Zygophyllum simplex	PK1-2	Bacillus subtilis	TSA	GQ280027.1	1421	1455	100	99	2623	Firmicutes	Bacilli	Bacillus	Bacillus subtilis
Pakistan	PK1	Zygophyllum simplex	PK1-3	Bacillus subtilis	TSA	GQ280027.1	1420	1455	99.93	99	2615	Firmicutes	Bacilli	Bacillus	Bacillus subtilis
Pakistan	PK3	Panicum antidotale	PK3-1	Bacillus sp. 265ZG10	LB	KF831386.1	1423	1457	99.86	100	2617	Firmicutes	Bacilli	Bacillus	Bacillus sp. 265ZG10
Pakistan	PK3	Panicum antidotale	PK3-10	Bacillus nealsonii	LB	JN644556.1	1419	1535	99.65	100	2595	Firmicutes	Bacilli	Bacillus	Bacillus nealsonii
Pakistan	PK3	Panicum antidotale	PK3-100	Rhizobium huautlense	R2A+NaCl	JN585680.1	1353	1364	98.44	99	2368	Proteobacteria	Alphaproteobacteria	Rhizobium	Rhizobium huautlense
Pakistan	PK3	Panicum antidotale	PK3-101	Cellulomonas hominis	R2A+NaCl	KF817796.1	1389	1394	98.64	99	2460	Actinobacteria	Actinobacteria	Cellulomonas	Cellulomonas hominis
Pakistan	PK3	Panicum antidotale	PK3-102	Leucobacter sp. MLB08	R2A+NaCl	JQ765417.1	1392	1425	99.78	100	2555	Actinobacteria	Actinobacteria	Leucobacter	Leucobacter sp. MLB08
Pakistan	PK3	Panicum antidotale	PK3-103	Cellulomonas sp. SaCS3	R2A+NaCl	JQ806424.1	1389	1483	99.43	100	2523	Actinobacteria	Actinobacteria	Cellulomonas	Cellulomonas sp. SaCS3
Pakistan	PK3	Panicum antidotale	PK3-104	Cellulomonas sp. NCCP-11	R2A+NaCl	AB618146.1	1392	1421	99.71	100	2551	Actinobacteria	Actinobacteria	Cellulomonas	Cellulomonas sp. NCCP-11
Pakistan	PK3	Panicum antidotale	PK3-105	Cellulomonas sp. NCCP-11	R2A+NaCl	AB618146.1	1391	1421	99.5	100	2532	Actinobacteria	Actinobacteria	Cellulomonas	Cellulomonas sp. NCCP-11
Pakistan	PK3	Panicum antidotale	PK3-106	Rhizobium petrolearium	R2A+NaCl	EU556969.1	1348	1444	98.51	99	2366	Proteobacteria	Alphaproteobacteria	Rhizobium	Rhizobium petrolearium
Pakistan	PK3	Panicum antidotale	PK3-107	Bacillus subtilis	R2A+NaCl	JQ346075.1	1424	1442	100	100	2630	Firmicutes	Bacilli	Bacillus	Bacillus subtilis
Pakistan	PK3	Panicum antidotale	PK3-108	Bacillus sp. 265ZG10	R2A+NaCl	KF831386.1	1424	1457	99.93	100	2625	Firmicutes	Bacilli	Bacillus	Bacillus sp. 265ZG10
Pakistan	PK3	Panicum antidotale	PK3-109	Bacillus circulans	R2A+NaCl	JN644554.1	1416	1531	99.86	99	2604	Firmicutes	Bacilli	Bacillus	Bacillus circulans
Pakistan	PK3	Panicum antidotale	PK3-11	Bacillus sp. 265ZG10	LB	KF831386.1	1422	1457	99.86	100	2615	Firmicutes	Bacilli	Bacillus	Bacillus sp. 265ZG10
Pakistan	PK3	Panicum antidotale	PK3-110	Cellulomonas hominis	R2A+NaCl	AB480700.1	1392	1472	99.35	100	2527	Actinobacteria	Actinobacteria	Cellulomonas	Cellulomonas hominis
Pakistan	PK3	Panicum antidotale	PK3-111	Kineococcus-like bacterium AS3041	R2A+NaCl	AF060680.1	1405	1505	96.1	100	2283	Actinobacteria	Actinobacteria	Kineococcus	Kineococcus-like bacterium AS3041
Pakistan	PK3	Panicum antidotale	PK3-113	Paracoccus sp. MBIC3345	TY	AB012914.1	1328	1379	98.27	100	2326	Proteobacteria	Alphaproteobacteria	Paracoccus	Paracoccus sp. MBIC3345
Pakistan	PK3	Panicum antidotale	PK3-115	Pseudomonas luteola	TY	AB681955.1	1386	1462	99.93	99	2553	Proteobacteria	Gammaproteobacteria	Pseudomonas	Pseudomonas luteola
Pakistan	PK3	Panicum antidotale	PK3-116	Paenibacillus pabuli	TY	DM169249.3.1428	1423	1426	99.72	99	2603	Firmicutes	Bacilli	Paenibacillus	Paenibacillus pabuli
Pakistan	PK3	Panicum antidotale	PK3-117	Cupriavidus sp. christensen.ICD.09	TY	GU810004.1	1404	1453	99.43	100	2549	Proteobacteria	Betaproteobacteria	Cupriavidus	Cupriavidus sp. christensen.ICD.09
Pakistan	PK3	Panicum antidotale	PK3-118	Microbacterium sp. HY16(2010)	TY	HM579807.1	1380	1420	99.93	99	2536	Actinobacteria	Actinobacteria	Microbacterium	Microbacterium sp. HY16(2010)
Pakistan	PK3	Panicum antidotale	PK3-119	Methylobacterium populi	TY	JQ659498.1	1358	1430	99.78	100	2492	Proteobacteria	Alphaproteobacteria	Methylobacterium	Methylobacterium populi
Pakistan	PK3	Panicum antidotale	PK3-12	Bacillus safensis	LB	KC172049.1	1424	1449	99.93	100	2625	Firmicutes	Bacilli	Bacillus	Bacillus safensis
Pakistan	PK3	Panicum antidotale	PK3-120	Microbacterium imperiale	TY	JN585685.1	1388	1408	99.78	100	2549	Actinobacteria	Actinobacteria	Microbacterium	Microbacterium imperiale
Pakistan	PK3	Panicum antidotale	PK3-121	Bacillus cereus	TY	JN700111.1	1409	1436	99.79	100	2586	Firmicutes	Bacilli	Bacillus	Bacillus cereus
Pakistan	PK3	Panicum antidotale	PK3-122	Devosia submarina	TY	AB712348.1	1354	1442	98.45	100	2386	Proteobacteria	Alphaproteobacteria	Devosia	Devosia submarina
Pakistan	PK3	Panicum antidotale	PK3-123	Streptomyces levis	TY	JN585732.1	1372	1405	99.78	99	2512	Actinobacteria	Actinobacteria	Streptomyces	Streptomyces levis
Pakistan	PK3	Panicum antidotale	PK3-124	Microbacterium ginsengisoli	TY	HQ326998.1	1390	1431	99.14	99	2497	Actinobacteria	Actinobacteria	Microbacterium	Microbacterium ginsengisoli
Pakistan	PK3	Panicum antidotale	PK3-125	Paracoccus sp. MBIC3345	TY	AB012914.1	1334	1379	98.28	100	2340	Proteobacteria	Alphaproteobacteria	Paracoccus	Paracoccus sp. MBIC3345
Pakistan	PK3	Panicum antidotale	PK3-126	bacterium R-22	TY	KF475708.1	1408	1435	99.57	99	2564	Firmicutes	Bacilli	Paenibacillus	bacterium R-22
Pakistan	PK3	Panicum antidotale	PK3-127	Paracoccus sp. RA39	TY	JN585693.1	1322	1335	99.77	100	2425	Proteobacteria	Alphaproteobacteria	Paracoccus	Paracoccus sp. RA39
Pakistan	PK3	Panicum antidotale	PK3-128	Microbacterium sp. NCCP-284	TY	AB641893.1	1390	1405	99.71	100	2545	Actinobacteria	Actinobacteria	Microbacterium	Microbacterium sp. NCCP-284
Pakistan	PK3	Panicum antidotale	PK3-129	Mirovirga sp. SWF67558	TY	GQ922066.1	1356	1452	98.09	100	2364	Proteobacteria	Alphaproteobacteria	Microvirga	Mirovirga sp. SWF67558
Pakistan	PK3	Panicum antidotale	PK3-13	Rummeliibacillus sp. R-26276	LB	HE586361.1	1426	1517	99.93	99	2627	Firmicutes	Bacilli	Rummeliibacillus	Rummeliibacillus sp. R-26276
Pakistan	PK3	Panicum antidotale	PK3-130	Bacillus sp. 265ZG10	TY	KF831386.1	1423	1457	99.93	100	2623	Firmicutes	Bacilli	Bacillus	Bacillus sp. 265ZG10
Pakistan	PK3	Panicum antidotale	PK3-132	Cellulomonas sp. m10-49	R2A	HM587948.1	1393	1462	99.28	100	2521	Actinobacteria	Actinobacteria	Cellulomonas	Cellulomonas sp. m10-49
Pakistan	PK3	Panicum antidotale	PK3-133	Rhizobium sp. S1-713	TY	JQ660052.1	1351	1426	97.63	99	2309	Proteobacteria	Alphaproteobacteria	Rhizobium	Rhizobium sp. S1-713
Pakistan	PK3	Panicum antidotale	PK3-134	Bacillus circulans	TSA	JN644554.1	1419	1531	99.72	100	2603	Firmicutes	Bacilli	Bacillus	Bacillus circulans
Pakistan	PK3	Panicum antidotale	PK3-135-1492R-in	Paenibacillus sp. H5	TSA	JQ028134.1	1072	1421	97.88	99	1857	Firmicutes	Bacilli	Paenibacillus	Paenibacillus sp. H5
Pakistan	PK3	Panicum antidotale	PK3-136	Bacillus subtilis	TSA	JQ346075.1	1422	1442	99.93	100	2621	Firmicutes	Bacilli	Bacillus	Bacillus subtilis
Pakistan	PK3	Panicum antidotale	PK3-137	Bacillus sp. 265ZG10	TSA	KF831386.1	1420	1457	99.93	99	2615	Firmicutes	Bacilli	Bacillus	Bacillus sp. 265ZG10
Pakistan	PK3	Panicum antidotale	PK3-138	Bacillus circulans	TSA	JN409450.1	1416	1412	100	99	2595	Firmicutes	Bacilli	Bacillus	Bacillus circulans
Pakistan	PK3	Panicum antidotale	PK3-139	Microbacterium sp. 3408bBRRJ	R2A	FJ200413.1	1390	1490	99.5	99	2523	Actinobacteria	Actinobacteria	Microbacterium	Microbacterium sp. 3408bBRRJ
Pakistan	PK3	Panicum antidotale	PK3-14	Cronobacter sakazakii ES15	LB	CP003312.3372730.3374271	1413	1542	99.58	100	2579	Proteobacteria	Gammaproteobacteria	Cronobacter	Cronobacter sakazakii ES15
Pakistan	PK3	Panicum antidotale	PK3-140	Rhizobium sp. NBRC 101870	R2A	AB681575.1	1356	1406	99.11	99	2422	Proteobacteria	Alphaproteobacteria	Rhizobium	Rhizobium sp. NBRC 101870
Pakistan	PK3	Panicum antidotale	PK3-141	Cellulomonas hominis	R2A	KF817796.1	1387	1394	98.63	99	2459	Actinobacteria	Actinobacteria	Cellulomonas	Cellulomonas hominis
Pakistan	PK3	Panicum antidotale	PK3-142	Cellulomonas sp. NCCP-11	R2A	AB618146.1	1392	1421	99.71	100	2551	Actinobacteria	Actinobacteria	Cellulomonas	Cellulomonas sp. NCCP-11
Pakistan	PK3	Panicum antidotale	PK3-143	Cellulomonas hominis	R2A	JQ660124.1	1389	1423	99.64	99	2538	Actinobacteria	Actinobacteria	Cellulomonas	Cellulomonas hominis
Pakistan	PK3	Panicum antidotale	PK3-144	Cellulomonas sp. MBEB32	R2A	AB733539.1	1393	1476	98.43	100	2455	Actinobacteria	Actinobacteria	Cellulomonas	Cellulomonas sp. MBEB32
Pakistan	PK3	Panicum antidotale	PK3-145	Microbacterium sp. 3408bBRRJ	R2A	FJ200413.1	1396	1490	99.57	100	2549	Actinobacteria	Actinobacteria	Microbacterium	Microbacterium sp. 3408bBRRJ
Pakistan	PK3	Panicum antidotale	PK3-146	Microbacterium imperiale	TSA	JN585685.1	1389	1408	99.64	100	2538	Actinobacteria	Actinobacteria	Microbacterium	Microbacterium imperiale
Pakistan	PK3	Panicum antidotale	PK3-147-1492R-in	Paenibacillus sp. H5	TSA	JQ028134.1	1082	1421	98.89	99	1919	Firmicutes	Bacilli	Paenibacillus	Paenibacillus sp. H5
Pakistan	PK3	Panicum antidotale	PK3-148	Cellulomonas hominis	TSA	AB480700.1	1380	1472	99.57	99	2518	Actinobacteria	Actinobacteria	Cellulomonas	Cellulomonas hominis
Pakistan	PK3	Panicum antidotale	PK3-149	Microbacterium sp. M53	TSA	KC464832.1	1371	1438	99.93	100	2527	Actinobacteria	Actinobacteria	Microbacterium	Microbacterium sp. M53
Pakistan	PK3	Panicum antidotale	PK3-15	Bacillus circulans	LB	JN644554.1	1420	1531	99.51	99	2584	Firmicutes	Bacilli	Bacillus	Bacillus circulans
Pakistan	PK3	Panicum antidotale	PK3-150	Microbacterium imperiale	TSA	JN585685.1	1388	1408	99.78	100	2549	Actinobacteria	Actinobacteria	Microbacterium	Microbacterium imperiale
Pakistan	PK3	Panicum antidotale	PK3-151	Paenibacillus sp. NBRC 100734	LB	AB681240.1	1429	1482	96.72	100	2381	Firmicutes	Bacilli	Paenibacillus	Paenibacillus sp. NBRC 100734
Pakistan	PK3	Panicum antidotale	PK3-152	Paenibacillus borealis	LB	JQ579633.1	1427	1459	98.32	99	2499	Firmicutes	Bacilli	Paenibacillus	Paenibacillus borealis
Pakistan	PK3	Panicum antidotale	PK3-153	Streptomyces levis	LB	JN585732.1	1391	1405	99.71	100	2549	Actinobacteria	Actinobacteria	Streptomyces	Streptomyces levis
Pakistan	PK3	Panicum antidotale	PK3-16	Bacillus sp. 265ZG10	LB	KF831386.1	1423	1457	99.93	100	2623	Firmicutes	Bacilli	Bacillus	Bacillus sp. 265ZG10
Pakistan	PK3	Panicum antidotale	PK3-17	Streptomyces rochei	LB	EU570645.1	1382	1426	99.78	99	2527	Actinobacteria	Actinobacteria	Streptomyces	Streptomyces rochei
Pakistan	PK3	Panicum antidotale	PK3-18	Microbacterium oryzae	LB	GU564360.1	1393	1419	99.78	100	2558	Actinobacteria	Actinobacteria	Microbacterium	Microbacterium oryzae
Pakistan	PK3	Panicum antidotale	PK3-19	Cellulomonas hominis	LB	AB480700.1	1423	1472	99.64	98	2555	Actinobacteria	Actinobacteria	Cellulomonas	Cellulomonas hominis
Pakistan	PK3	Panicum antidotale	PK3-2	Bacillus subtilis	LB	GQ280015.1	1422	1443	100	99	2621	Firmicutes	Bacilli	Bacillus	Bacillus subtilis
Pakistan	PK3	Panicum antidotale	PK3-20	Bacillus sp. HJB015	LB	HQ331114.1	1422	1429	99.79	99	2608	Firmicutes	Bacilli	Bacillus	Bacillus sp. HJB015
Pakistan	PK3	Panicum antidotale	PK3-21	Paenibacillus borealis	LB	JQ579633.1	1454	1459	98.41	99	2543	Firmicutes	Bacilli	Paenibacillus	Paenibacillus borealis
Pakistan	PK3	Panicum antidotale	PK3-22	Microbacterium imperiale	LB	JN585685.1	1388	1408	99.71	100	2543	Actinobacteria	Actinobacteria	Microbacterium	Microbacterium imperiale
Pakistan	PK3	Panicum antidotale	PK3-23	Erwinia sp. JSC-N3-112-2	LB	JF958137.1	1436	1407	99.72	98	2573	Proteobacteria	Gammaproteobacteria	Pectobacterium	Erwinia sp. JSC-N3-112-2
Pakistan	PK3	Panicum antidotale	PK3-24	Cellulomonas sp. NCCP-11	LB	AB618146.1	1422	1421	99.5	99	2555	Actinobacteria	Actinobacteria	Cellulomonas	Cellulomonas sp. NCCP-11
Pakistan	PK3	Panicum antidotale	PK3-25	Microbacterium sp. NCCP-284	LB	AB641893.1	1394	1405	99.64	99	2543	Actinobacteria	Actinobacteria	Microbacterium	Microbacterium sp. NCCP-284
Pakistan	PK3	Panicum antidotale	PK3-26	Aeromicrobium massiliense JC14	LB	CAHG01000018.3462.4958	1417	1497	99.29	99	2545	Actinobacteria	Actinobacteria	Aeromicrobium	Aeromicrobium massiliense JC14
Pakistan	PK3	Panicum antidotale	PK3-27	Bacillus sp. ESC-str.50	TSA	HE586891.1	1425	1442	100	100	2632	Firmicutes	Bacilli	Bacillus	Bacillus sp. ESC-str.50
Pakistan	PK3	Panicum antidotale	PK3-28	Enterobacter cloacae subsp. rugosum	TSA	AB681725.1	1414	1468	99.65	99	2588	Proteobacteria	Gammaproteobacteria	Pectobacterium	Enterobacter cloacae subsp. rugosum
Pakistan	PK3	Panicum antidotale	PK3-29	Paenibacillus lautus	TSA	EU834247.1	1434	1466	99.58	99	2615	Firmicutes	Bacilli	Paenibacillus	Paenibacillus lautus
Pakistan	PK3	Panicum antidotale	PK3-3-27F-in	Erwinia sp. v427	LB	EF088378.1	1140	1485	98.7	100	2030	Proteobacteria	Gammaproteobacteria	Pectobacterium	Erwinia sp. v427
Pakistan	PK3	Panicum antidotale	PK3-30	Rummeliibacillus sp. OTU27	TSA	HM159982.1	1417	1452	99.72	99	2591	Firmicutes	Bacilli	Rummeliibacillus	Rummeliibacillus sp. OTU27
Pakistan	PK3	Panicum antidotale	PK3-31	Staphylococcus epidermidis	TSA	FJ357587.1	1447	1441	99.79	99	2630	Firmicutes	Bacilli	Staphylococcus	Staphylococcus epidermidis
Pakistan	PK3	Panicum antidotale	PK3-32	Curtobacterium oceanosedimentum	TSA	KF687012.1	1392	1509	99.93	100	2566	Actinobacteria	Actinobacteria	Curtobacterium	Curtobacterium oceanosedimentum
Pakistan	PK3	Panicum antidotale	PK3-33	Sphingomonas sp. S6-268	TSA	JQ660212.1	1358	1442	99.05	100	2440	Proteobacteria	Alphaproteobacteria	Sphingomonas	Sphingomonas sp. S6-268
Pakistan	PK3	Panicum antidotale	PK3-34	Brevundimonas vesicularis	TSA	KF501480.1	1333	1424	99.85	99	2451	Proteobacteria	Alphaproteobacteria	Brevundimonas	Brevundimonas vesicularis
Pakistan	PK3	Panicum antidotale	PK3-35	Cellulomonas sp. m10-49	TSA	HM587948.1	1420	1462	99.21	98	2516	Actinobacteria	Actinobacteria	Cellulomonas	Cellulomonas sp. m10-49
Pakistan	PK3	Panicum antidotale	PK3-36	Cellulomonas sp. m5-8	TSA	HM587919.1	1386	1444	99.64	99	2505	Actinobacteria	Actinobacteria	Cellulomonas	Cellulomonas sp. m5-8
Pakistan	PK3	Panicum antidotale	PK3-37	Bacillus sp. 265ZG10	TSA	KF831386.1	1420	1457	99.93	100	2617	Firmicutes	Bacilli	Bacillus	Bacillus sp. 265ZG10
Pakistan	PK3	Panicum antidotale	PK3-38	Microbacterium imperiale	TSA	JN585685.1	1390	1408	99.86	100	2558	Actinobacteria	Actinobacteria	Microbacterium	Microbacterium imperiale
Pakistan	PK3	Panicum antidotale	PK3-39	Cellulomonas sp. m10-49	TSA	HM587948.1	1415	1462	99.14	98	2508	Actinobacteria	Actinobacteria	Cellulomonas	Cellulomonas sp. m10-49
Pakistan	PK3	Panicum antidotale	PK3-4	Bacillus subtilis	LB	HM104639.1	1407	1424	99.86	100	2588	Firmicutes	Bacilli	Bacillus	Bacillus subtilis
Pakistan	PK3	Panicum antidotale	PK3-40	Microbacterium sp. Cr-37	TSA	KF010639.1	1393	1462	99.78	100	2558	Actinobacteria	Actinobacteria	Microbacterium	Microbacterium sp. Cr-37
Pakistan	PK3	Panicum antidotale	PK3-41	Cellulomonas hominis	TSA	JQ660214.1	1389	1411	99.71	99	2527	Actinobacteria	Actinobacteria	Cellulomonas	Cellulomonas hominis
Pakistan	PK3	Panicum antidotale	PK3-42	Microbacterium imperiale	TSA	JN585685.1	1379	1408	99.78	99	2527	Actinobacteria	Actinobacteria	Microbacterium	Microbacterium imperiale
Pakistan	PK3	Panicum antidotale	PK3-43	Arthrobacter pascens	TSA	KC934849.1	1399	1393	99.35	99	2521	Actinobacteria	Actinobacteria	Arthrobacter	Arthrobacter pascens
Pakistan	PK3	Panicum antidotale	PK3-44	Bacillus badius	TSA	EU169170.1	1426	1429	99.58	99	2604	Firmicutes	Bacilli	Bacillus	Bacillus badius
Pakistan	PK3	Panicum antidotale	PK3-45	Bacillus circulans	TSA	JN644554.1	1421	1531	99.65	99	2597	Firmicutes	Bacilli	Bacillus	Bacillus circulans
Pakistan	PK3	Panicum antidotale	PK3-47-1492R-in	Paenibacillus sp. H5	TSA	JQ028134.1	1143	1421	98.87	100	2045	Firmicutes	Bacilli	Paenibacillus	Paenibacillus sp. H5
Pakistan	PK3	Panicum antidotale	PK3-48	Cellulomonas hominis	TSA	AB480700.1	1389	1472	99.43	100	2527	Actinobacteria	Actinobacteria	Cellulomonas	Cellulomonas hominis
Pakistan	PK3	Panicum antidotale	PK3-49	Microbacterium sp. NCCP-284	TSA	AB641893.1	1394	1405	99.93	99	2567	Actinobacteria	Actinobacteria	Microbacterium	Microbacterium sp. NCCP-284
Pakistan	PK3	Panicum antidotale	PK3-5	Enterobacter cloacae subsp. rugosum	LB	AB681725.1	1411	1468	99.58	100	2580	Proteobacteria	Gammaproteobacteria	Pectobacterium	Enterobacter cloacae subsp. rugosum
Pakistan	PK3	Panicum antidotale	PK3-50	Cronobacter muytjensii	TSA	JX307659.1	1412	1440	99.86	100	2597	Proteobacteria	Gammaproteobacteria	Cronobacter	Cronobacter muytjensii
Pakistan	PK3	Panicum antidotale	PK3-51	Streptomyces sp. YDG17	TSA	EU621883.1	1394	1467	99.86	100	2566	Actinobacteria	Actinobacteria	Streptomyces	Streptomyces sp. YDG17
Pakistan	PK3	Panicum antidotale	PK3-52	Microbacterium imperiale	TSA	JN585685.1	1391	1408	99.86	100	2560	Actinobacteria	Actinobacteria	Microbacterium	Microbacterium imperiale
Pakistan	PK3	Panicum antidotale	PK3-53	Microbacterium sp. 3408bBRRJ	TSA	FJ200413.1	1391	1490	99.43	100	2531	Actinobacteria	Actinobacteria	Microbacterium	Microbacterium sp. 3408bBRRJ
Pakistan	PK3	Panicum antidotale	PK3-54	Microbacterium imperiale	TSA	JN585685.1	1390	1408	99.86	100	2556	Actinobacteria	Actinobacteria	Microbacterium	Microbacterium imperiale
Pakistan	PK3	Panicum antidotale	PK3-55	Sphingomonas sp. S6-268	TSA	JQ660212.1	1357	1442	97.79	99	2338	Proteobacteria	Alphaproteobacteria	Sphingomonas	Sphingomonas sp. S6-268
Pakistan	PK3	Panicum antidotale	PK3-56	Bacillus circulans	TSA	JN644554.1	1419	1531	99.86	100	2612	Firmicutes	Bacilli	Bacillus	Bacillus circulans
Pakistan	PK3	Panicum antidotale	PK3-57	Cellulomonas hominis	TSA	AB480700.1	1387	1472	99.35	100	2519	Actinobacteria	Actinobacteria	Cellulomonas	Cellulomonas hominis
Pakistan	PK3	Panicum antidotale	PK3-58	Cellulomonas sp. m10-49	TSA	HM587948.1	1389	1462	99.07	100	2497	Actinobacteria	Actinobacteria	Cellulomonas	Cellulomonas sp. m10-49
Pakistan	PK3	Panicum antidotale	PK3-6	Pseudomonas luteola	LB	AB681955.1	1402	1462	99.86	100	2580	Proteobacteria	Gammaproteobacteria	Pseudomonas	Pseudomonas luteola
Pakistan	PK3	Panicum antidotale	PK3-60	Cellulomonas sp. m10-49	TSA	HM587948.1	1422	1462	99.43	98	2532	Actinobacteria	Actinobacteria	Cellulomonas	Cellulomonas sp. m10-49
Pakistan	PK3	Panicum antidotale	PK3-61	Cellulomonas sp. NCCP-11	TSA	AB618146.1	1413	1421	98.86	99	2501	Actinobacteria	Actinobacteria	Cellulomonas	Cellulomonas sp. NCCP-11
Pakistan	PK3	Panicum antidotale	PK3-62	Bacillus endophyticus	TSA	KC237279.1	1448	1491	99.72	99	2621	Firmicutes	Bacilli	Bacillus	Bacillus endophyticus
Pakistan	PK3	Panicum antidotale	PK3-63	Bacillus sp. HJB015	TSA	HQ331114.1	1423	1429	99.93	100	2623	Firmicutes	Bacilli	Bacillus	Bacillus sp. HJB015
Pakistan	PK3	Panicum antidotale	PK3-64	Rummeliibacillus stabekisii	TSA	KC443088.1	1446	1522	99.65	99	2623	Firmicutes	Bacilli	Rummeliibacillus	Rummeliibacillus stabekisii
Pakistan	PK3	Panicum antidotale	PK3-65	Microbacterium sp. 3408bBRRJ	TSA	FJ200413.1	1396	1490	99.86	100	2569	Actinobacteria	Actinobacteria	Microbacterium	Microbacterium sp. 3408bBRRJ
Pakistan	PK3	Panicum antidotale	PK3-66	Microbacterium sp. HY16(2010)	TSA	HM579807.1	1390	1420	99.86	100	2556	Actinobacteria	Actinobacteria	Microbacterium	Microbacterium sp. HY16(2010)
Pakistan	PK3	Panicum antidotale	PK3-67	Paenibacillus lautus	TSA	EU834247.1	1427	1466	99.65	100	2612	Firmicutes	Bacilli	Paenibacillus	Paenibacillus lautus
Pakistan	PK3	Panicum antidotale	PK3-68	Bacillus sp.	LB	EU169170.1	1427	1429	99.65	99	2610	Firmicutes	Bacilli	Bacillus	Bacillus sp.
Pakistan	PK3	Panicum antidotale	PK3-7-27F-in	Bacillus sp. hswX153	LB	JQ236842.1	1060	1451	93.81	98	1563	Firmicutes	Bacilli	Bacillus	Bacillus sp. hswX153
Pakistan	PK3	Panicum antidotale	PK3-70	Cellulomonas hominis	LB	AB480700.1	1392	1472	99.57	100	2543	Actinobacteria	Actinobacteria	Cellulomonas	Cellulomonas hominis
Pakistan	PK3	Panicum antidotale	PK3-71	Bacillus sp. 265ZG10	R2A	KF831386.1	1424	1457	99.86	100	2617	Firmicutes	Bacilli	Bacillus	Bacillus sp. 265ZG10
Pakistan	PK3	Panicum antidotale	PK3-72	Roseomonas sp. CPCC100079	R2A	FJ529701.1	1360	1442	99.71	100	2490	Proteobacteria	Alphaproteobacteria	Muricoccus	Roseomonas sp. CPCC100079
Pakistan	PK3	Panicum antidotale	PK3-73	Microbacterium sp. 3408bBRRJ	R2A	FJ200413.1	1394	1490	99.57	100	2545	Actinobacteria	Actinobacteria	Microbacterium	Microbacterium sp. 3408bBRRJ
Pakistan	PK3	Panicum antidotale	PK3-74	Sphingomonas sp. SH	R2A	HM191725.1	1361	1447	96.84	99	2272	Proteobacteria	Alphaproteobacteria	Sphingobium	Sphingomonas sp. SH
Pakistan	PK3	Panicum antidotale	PK3-75	Microbacterium imperiale	R2A	JN585685.1	1392	1408	99.86	100	2562	Actinobacteria	Actinobacteria	Microbacterium	Microbacterium imperiale
Pakistan	PK3	Panicum antidotale	PK3-76	Rhizobium sp. NBRC 101870	R2A	AB681575.1	1353	1406	99.11	99	2420	Proteobacteria	Alphaproteobacteria	Rhizobium	Rhizobium sp. NBRC 101870
Pakistan	PK3	Panicum antidotale	PK3-77	Rhizobium sp. NBRC 101870	R2A	AB681575.1	1353	1406	98.66	99	2385	Proteobacteria	Alphaproteobacteria	Rhizobium	Rhizobium sp. NBRC 101870
Pakistan	PK3	Panicum antidotale	PK3-78	Herbiconiux sp. SR5-11	R2A	KF891411.1	1393	1409	97.85	100	2409	Actinobacteria	Actinobacteria	Herbiconiux	Herbiconiux sp. SR5-11
Pakistan	PK3	Panicum antidotale	PK3-79-1492r-in	Bacillus sp. 265ZG10	R2A	KF831386.1	1420	1457	97.68	100	2440	Firmicutes	Bacilli	Bacillus	Bacillus sp. 265ZG10
Pakistan	PK3	Panicum antidotale	PK3-80	Microbacterium sp. MCEP3	R2A	AJ919993.1	1389	1476	99.14	100	2505	Actinobacteria	Actinobacteria	Microbacterium	Microbacterium sp. MCEP3
Pakistan	PK3	Panicum antidotale	PK3-82-1492r-in	Cupriavidus sp. christensen.ICD.09	R2A	GU810004.1	1408	1453	98.86	99	2508	Proteobacteria	Betaproteobacteria	Cupriavidus	Cupriavidus sp. christensen.ICD.09
Pakistan	PK3	Panicum antidotale	PK3-83	Cellulomonas hominis	R2A	AB480700.1	1390	1472	99.43	100	2529	Actinobacteria	Actinobacteria	Cellulomonas	Cellulomonas hominis
Pakistan	PK3	Panicum antidotale	PK3-84	Cellulomonas hominis	R2A	KF817796.1	1392	1394	98.85	99	2479	Actinobacteria	Actinobacteria	Cellulomonas	Cellulomonas hominis
Pakistan	PK3	Panicum antidotale	PK3-85	Microbacterium sp. G1Dc3	R2A	KF465976.1	1394	1486	99.78	100	2558	Actinobacteria	Actinobacteria	Microbacterium	Microbacterium sp. G1Dc3
Pakistan	PK3	Panicum antidotale	PK3-86	Microbacterium sp. 3408bBRRJ	R2A	FJ200413.1	1395	1490	99.64	100	2553	Actinobacteria	Actinobacteria	Microbacterium	Microbacterium sp. 3408bBRRJ
Pakistan	PK3	Panicum antidotale	PK3-87	Bacillus subtilis subsp. subtilis	R2A	HE590857.1	1397	1461	100	99	2577	Firmicutes	Bacilli	Bacillus	Bacillus subtilis subsp. subtilis
Pakistan	PK3	Panicum antidotale	PK3-88	Microbacterium barkeri	R2A	HM209727.1	1379	1446	99.78	99	2516	Actinobacteria	Actinobacteria	Microbacterium	Microbacterium barkeri
Pakistan	PK3	Panicum antidotale	PK3-89	Microbacterium barkeri	R2A	HM209727.1	1391	1446	99.64	100	2543	Actinobacteria	Actinobacteria	Microbacterium	Microbacterium barkeri
Pakistan	PK3	Panicum antidotale	PK3-9	Bacillus subtilis	LB	EU557030.1	1423	1436	99.93	99	2619	Firmicutes	Bacilli	Bacillus	Bacillus subtilis
Pakistan	PK3	Panicum antidotale	PK3-90	Cellulomonas sp. NCCP-11	R2A	AB618146.1	1394	1421	99.71	100	2553	Actinobacteria	Actinobacteria	Cellulomonas	Cellulomonas sp. NCCP-11
Pakistan	PK3	Panicum antidotale	PK3-91	Microbacterium sp. 3408bBRRJ	R2A+NaCl	FJ200413.1	1394	1490	99.57	100	2545	Actinobacteria	Actinobacteria	Microbacterium	Microbacterium sp. 3408bBRRJ
Pakistan	PK3	Panicum antidotale	PK3-92	Microbacterium sp. 3408bBRRJ	R2A+NaCl	FJ200413.1	1365	1490	99.78	100	2507	Actinobacteria	Actinobacteria	Microbacterium	Microbacterium sp. 3408bBRRJ
Pakistan	PK3	Panicum antidotale	PK3-93	Cellulomonas sp. m10-49	R2A+NaCl	HM587948.1	1393	1462	99.43	100	2531	Actinobacteria	Actinobacteria	Cellulomonas	Cellulomonas sp. m10-49
Pakistan	PK3	Panicum antidotale	PK3-94	Rhizobium huautlense	R2A+NaCl	JN585680.1	1356	1364	98.59	99	2379	Proteobacteria	Alphaproteobacteria	Rhizobium	Rhizobium huautlense
Pakistan	PK3	Panicum antidotale	PK3-95	Microbacterium sp. HY16(2010)	R2A+NaCl	HM579807.1	1388	1420	99.86	100	2553	Actinobacteria	Actinobacteria	Microbacterium	Microbacterium sp. HY16(2010)
Pakistan	PK3	Panicum antidotale	PK3-96	Pseudomonas luteola	R2A+NaCl	AB681955.1	1406	1462	99.79	99	2577	Proteobacteria	Gammaproteobacteria	Pseudomonas	Pseudomonas luteola
Pakistan	PK3	Panicum antidotale	PK3-97	Microbacterium imperiale	R2A+NaCl	JN585685.1	1394	1408	99.86	99	2562	Actinobacteria	Actinobacteria	Microbacterium	Microbacterium imperiale
Pakistan	PK3	Panicum antidotale	PK3-98	Microbacterium sp. 3408bBRRJ	R2A+NaCl	FJ200413.1	1381	1490	99.42	99	2508	Actinobacteria	Actinobacteria	Microbacterium	Microbacterium sp. 3408bBRRJ
Pakistan	PK3b	Panicum antidotale	PK3b-1	Microbacterium sp. 3408bBRRJ	R2A+NaCl	FJ200413.1	1394	1490	99.71	100	2556	Actinobacteria	Actinobacteria	Microbacterium	Microbacterium sp. 3408bBRRJ
Pakistan	PK3b	Panicum antidotale	PK3b-10	Streptomyces rochei	R2A	EU570561.1	1397	1437	99.86	100	2571	Actinobacteria	Actinobacteria	Streptomyces	Streptomyces rochei
Pakistan	PK3b	Panicum antidotale	PK3b-11	Microbacterium sp. 3408bBRRJ	R2A	FJ200413.1	1394	1490	99.71	100	2556	Actinobacteria	Actinobacteria	Microbacterium	Microbacterium sp. 3408bBRRJ
Pakistan	PK3b	Panicum antidotale	PK3b-13	Cellulomonas hominis	R2A+NaCl	AB480700.1	1393	1472	99.5	100	2542	Actinobacteria	Actinobacteria	Cellulomonas	Cellulomonas hominis
Pakistan	PK3b	Panicum antidotale	PK3b-14	Microbacterium sp. 3408bBRRJ	R2A+NaCl	FJ200413.1	1394	1490	99.71	100	2556	Actinobacteria	Actinobacteria	Microbacterium	Microbacterium sp. 3408bBRRJ
Pakistan	PK3b	Panicum antidotale	PK3b-2	Microbacterium sp. 3408bBRRJ	R2A+NaCl	FJ200413.1	1395	1490	99.79	100	2564	Actinobacteria	Actinobacteria	Microbacterium	Microbacterium sp. 3408bBRRJ
Pakistan	PK3	Panicum antidotale	PK3b-3	Acinetobacter sp. TG27347	R2A+NaCl	AMIT01000049.182.1699	1406	1518	99.93	99	2590	Proteobacteria	Gammaproteobacteria	Acinetobacter	Acinetobacter sp. TG27347
Pakistan	PK3b	Panicum antidotale	PK3b-4	Acinetobacter sp. D-6	R2A+NaCl	KF020733.1	1409	1422	99.93	100	2597	Proteobacteria	Gammaproteobacteria	Acinetobacter	Acinetobacter sp. D-6
Pakistan	PK3b	Panicum antidotale	PK3b-5	Cellulomonas hominis	R2A+NaCl	AB480700.1	1392	1472	99.5	100	2540	Actinobacteria	Actinobacteria	Cellulomonas	Cellulomonas hominis
Pakistan	PK3b	Panicum antidotale	PK3b-6	Microbacterium sp. 3408bBRRJ	R2A+NaCl	FJ200413.1	1395	1490	99.79	100	2564	Actinobacteria	Actinobacteria	Microbacterium	Microbacterium sp. 3408bBRRJ
Pakistan	PK3b	Panicum antidotale	PK3b-7	Cellulomonas hominis	TSA	AB480700.1	1392	1472	99.43	100	2534	Actinobacteria	Actinobacteria	Cellulomonas	Cellulomonas hominis
Pakistan	PK3b	Panicum antidotale	PK3b-8	Aeromicrobium massiliense JC14	TSA	CAHG01000018.3462.4958	1388	1497	99.71	100	2543	Actinobacteria	Actinobacteria	Aeromicrobium	Aeromicrobium massiliense JC14
Pakistan	PK3b	Panicum antidotale	PK3b-9	Paenibacillus timonensis	R2A	JF309265.1	1427	1523	99.23	100	2575	Firmicutes	Bacilli	Aeribacillus	Paenibacillus timonensis
Pakistan	PK4	Euphorbium officinarum	PK4-1-1492R-in	Bacillus sp. cp-h34	R2A	EU584538.1	1218	1456	99.01	100	2178	Firmicutes	Bacilli	Bacillus	Bacillus sp. cp-h34
Pakistan	PK4	Euphorbium officinarum	PK4-10	Streptomyces thermocarboxydus	R2A+NaCl	KF442437.1	1395	1418	99.93	99	2567	Actinobacteria	Actinobacteria	Streptomyces	Streptomyces thermocarboxydus
Pakistan	PK4	Euphorbium officinarum	PK4-11	Streptomyces thermocarboxydus	R2A+NaCl	KF442437.1	1401	1418	99.86	99	2575	Actinobacteria	Actinobacteria	Streptomyces	Streptomyces thermocarboxydus
Pakistan	PK4	Euphorbium officinarum	PK4-12	Streptomyces thermocarboxydus	R2A+NaCl	KF442437.1	1396	1418	99.93	99	2569	Actinobacteria	Actinobacteria	Streptomyces	Streptomyces thermocarboxydus
Pakistan	PK4	Euphorbium officinarum	PK4-13	Bacillus ginsengihumi	R2A+NaCl	FW343002.2.1	1430	1463	99.93	100	2636	Firmicutes	Bacilli	Bacillus	Bacillus ginsengihumi
Pakistan	PK4	Euphorbium officinarum	PK4-14	Bacillus sp. cp-h63	TSA	EU584552.1	1425	1455	100	100	2632	Firmicutes	Bacilli	Bacillus	Bacillus sp. cp-h63
Pakistan	PK4	Euphorbium officinarum	PK4-19	Bacillus sp. hb32	R2A	KF863832.1	1425	1452	100	100	2632	Firmicutes	Bacilli	Bacillus	Bacillus sp. hb32
Pakistan	PK4	Euphorbium officinarum	PK4-20	Corynebacterium sp. KPL1995	TSA	AXLQ01000004.772440.773943	1385	1504	99.71	100	2538	Actinobacteria	Actinobacteria	Corynebacterium	Corynebacterium sp. KPL1995
Pakistan	PK4	Euphorbium officinarum	PK4-4	Bacillus korlensis	TSA	HM563051.1	1424	1516	99.44	100	2590	Firmicutes	Bacilli	Bacillus	Bacillus korlensis
Pakistan	PK4	Euphorbium officinarum	PK4-5	Bacillus cereus	TSA	JN700115.1	1425	1437	99.93	100	2627	Firmicutes	Bacilli	Bacillus	Bacillus cereus
Pakistan	PK4	Euphorbium officinarum	PK4-8	Bacillus thuringiensis	R2A+NaCl	JF947357.1	1427	1461	100	100	2636	Firmicutes	Bacilli	Bacillus	Bacillus thuringiensis
Pakistan	PK4	Euphorbium officinarum	PK4-9	Streptomyces thermocarboxydus	R2A+NaCl	GU980959.1	1394	1408	99.93	99	2564	Actinobacteria	Actinobacteria	Streptomyces	Streptomyces thermocarboxydus
Pakistan	PK5	Tribulus terrestris	PK5-1	Bacillus licheniformis	R2A+NaCl	GQ375245.1	1426	1448	99.72	99	2610	Firmicutes	Bacilli	Bacillus	Bacillus licheniformis
Pakistan	PK5	Tribulus terrestris	PK5-10	Microbacterium imperiale	LB	JN585685.1	1393	1408	99.78	99	2556	Actinobacteria	Actinobacteria	Microbacterium	Microbacterium imperiale
Pakistan	PK5	Tribulus terrestris	PK5-11	Cupriavidus gilardii	LB	AY860225.1	1406	1412	99.5	99	2556	Proteobacteria	Betaproteobacteria	Cupriavidus	Cupriavidus gilardii
Pakistan	PK5	Tribulus terrestris	PK5-12	Cupriavidus gilardii	LB	AY860225.1	1407	1412	99.5	99	2556	Proteobacteria	Betaproteobacteria	Cupriavidus	Cupriavidus gilardii
Pakistan	PK5	Tribulus terrestris	PK5-13	Pseudomonas luteola	TY	AB681955.1	1410	1462	99.86	100	2595	Proteobacteria	Gammaproteobacteria	Pseudomonas	Pseudomonas luteola
Pakistan	PK5	Tribulus terrestris	PK5-14	Microbacterium imperiale	TY	JN585685.1	1391	1408	99.78	100	2551	Actinobacteria	Actinobacteria	Microbacterium	Microbacterium imperiale
Pakistan	PK5	Tribulus terrestris	PK5-15	Gordonia terrae	TY	EU333873.1	1397	1428	99.86	99	2566	Actinobacteria	Actinobacteria	Gordonia	Gordonia terrae
Pakistan	PK5	Tribulus terrestris	PK5-16	Bacillus subtilis	TY	GQ421478.1	1411	1431	100	99	2577	Firmicutes	Bacilli	Bacillus	Bacillus subtilis
Pakistan	PK5	Tribulus terrestris	PK5-17	Bacillus subtilis	TY	KC456632.1	1426	1451	100	100	2634	Firmicutes	Bacilli	Bacillus	Bacillus subtilis
Pakistan	PK5	Tribulus terrestris	PK5-18-1492R-in	Cupriavidus gilardii	TY	AY860227.1	1184	1426	97.81	99	2032	Proteobacteria	Betaproteobacteria	Cupriavidus	Cupriavidus gilardii
Pakistan	PK5	Tribulus terrestris	PK5-19	Gordonia terrae	TY	EU333873.1	1393	1428	99.64	100	2549	Actinobacteria	Actinobacteria	Gordonia	Gordonia terrae
Pakistan	PK5	Tribulus terrestris	PK5-2	Pseudomonas luteola	R2A+NaCl	AB681955.1	1408	1462	99.79	100	2586	Proteobacteria	Gammaproteobacteria	Pseudomonas	Pseudomonas luteola
Pakistan	PK5	Tribulus terrestris	PK5-20	Gordonia terrae	TY	EU333873.1	1395	1428	99.71	99	2553	Actinobacteria	Actinobacteria	Gordonia	Gordonia terrae
Pakistan	PK5	Tribulus terrestris	PK5-21	Bacillus subtilis	R2A	GQ280015.1	1419	1443	100	99	2619	Firmicutes	Bacilli	Bacillus	Bacillus subtilis
Pakistan	PK5	Tribulus terrestris	PK5-22	Cupriavidus gilardii	R2A	AY860225.1	1405	1412	99.43	99	2551	Proteobacteria	Betaproteobacteria	Cupriavidus	Cupriavidus gilardii
Pakistan	PK5	Tribulus terrestris	PK5-23	Pseudomonas luteola	R2A	AB681955.1	1389	1462	99.86	99	2553	Proteobacteria	Gammaproteobacteria	Pseudomonas	Pseudomonas luteola
Pakistan	PK5	Tribulus terrestris	PK5-24	Bacillus aryabhattai	R2A	JQ904723.1	1423	1439	99.93	100	2623	Firmicutes	Bacilli	Bacillus	Bacillus aryabhattai
Pakistan	PK5	Tribulus terrestris	PK5-25	Bacillus endophyticus	R2A	JX441881.1	1422	1459	99.79	100	2612	Firmicutes	Bacilli	Bacillus	Bacillus endophyticus
Pakistan	PK5	Tribulus terrestris	PK5-26	Bacillus subtilis	TSA	KC441767.1	1416	1426	99.86	100	2604	Firmicutes	Bacilli	Bacillus	Bacillus subtilis
Pakistan	PK5	Tribulus terrestris	PK5-27	Cupriavidus gilardii	TSA	AY860225.1	1406	1412	99.5	99	2556	Proteobacteria	Betaproteobacteria	Cupriavidus	Cupriavidus gilardii
Pakistan	PK5	Tribulus terrestris	PK5-28	Microbacterium imperiale	TSA	JN585685.1	1373	1408	99.78	100	2521	Actinobacteria	Actinobacteria	Microbacterium	Microbacterium imperiale
Pakistan	PK5	Tribulus terrestris	PK5-29	Microbacterium imperiale	TSA	JN585685.1	1394	1408	99.93	99	2566	Actinobacteria	Actinobacteria	Microbacterium	Microbacterium imperiale
Pakistan	PK5	Tribulus terrestris	PK5-3	Staphylococcus gallinarum	R2A+NaCl	D83366.1	1423	1477	99.86	99	2614	Firmicutes	Bacilli	Staphylococcus	Staphylococcus gallinarum
Pakistan	PK5	Tribulus terrestris	PK5-30	Bacillus endophyticus	TSA	JX441881.1	1424	1459	99.79	100	2615	Firmicutes	Bacilli	Bacillus	Bacillus endophyticus
Pakistan	PK5	Tribulus terrestris	PK5-31-1492R-in	Bacillus endophyticus	TSA	KF535126.1	1255	1499	97.71	100	2159	Firmicutes	Bacilli	Bacillus	Bacillus endophyticus
Pakistan	PK5	Tribulus terrestris	PK5-32	Microbacterium imperiale	TSA	JN585685.1	1386	1408	99.64	99	2531	Actinobacteria	Actinobacteria	Microbacterium	Microbacterium imperiale
Pakistan	PK5	Tribulus terrestris	PK5-33	Pseudomonas luteola	TSA	AB681955.1	1396	1462	99.86	99	2567	Proteobacteria	Gammaproteobacteria	Pseudomonas	Pseudomonas luteola
Pakistan	PK5	Tribulus terrestris	PK5-34	Microbacterium imperiale	TSA	KF254682.1	1393	1414	99.71	100	2553	Actinobacteria	Actinobacteria	Microbacterium	Microbacterium imperiale
Pakistan	PK5	Tribulus terrestris	PK5-35	Microbacterium imperiale	TSA	JN585685.1	1394	1408	99.86	99	2560	Actinobacteria	Actinobacteria	Microbacterium	Microbacterium imperiale
Pakistan	PK5	Tribulus terrestris	PK5-36	Microbacterium imperiale	TSA	JN585685.1	1380	1408	99.85	99	2536	Actinobacteria	Actinobacteria	Microbacterium	Microbacterium imperiale
Pakistan	PK5	Tribulus terrestris	PK5-39	Bacillus filamentosus	TSA	KF535126.1	1421	1499	99.93	100	2619	Firmicutes	Bacilli	Bacillus	Bacillus filamentosus
Pakistan	PK5	Tribulus terrestris	PK5-4	Bacillus endophyticus	R2A+NaCl	KF254667.1	1424	1446	99.72	100	2610	Firmicutes	Bacilli	Bacillus	Bacillus endophyticus
Pakistan	PK5	Tribulus terrestris	PK5-40	Cupriavidus gilardii	TSA	AY860233.1	1400	1426	99.5	100	2549	Proteobacteria	Betaproteobacteria	Cupriavidus	Cupriavidus gilardii
Pakistan	PK5	Tribulus terrestris	PK5-41	Bacillus endophyticus	TY	HM770880.1	1423	1461	99.72	100	2608	Firmicutes	Bacilli	Bacillus	Bacillus endophyticus
Pakistan	PK5	Tribulus terrestris	PK5-42	Bacillus subtilis	TY	KC441763.1	1420	1437	100	100	2623	Firmicutes	Bacilli	Bacillus	Bacillus subtilis
Pakistan	PK5	Tribulus terrestris	PK5-43	Microbacterium imperiale	R2A+NaCl	JN585685.1	1390	1408	99.71	100	2547	Actinobacteria	Actinobacteria	Microbacterium	Microbacterium imperiale
Pakistan	PK5	Tribulus terrestris	PK5-44	Microbacterium imperiale	R2A+NaCl	JN585685.1	1392	1408	99.78	100	2555	Actinobacteria	Actinobacteria	Microbacterium	Microbacterium imperiale
Pakistan	PK5	Tribulus terrestris	PK5-45	Microbacterium imperiale	TSA	JN585685.1	1392	1408	99.86	100	2560	Actinobacteria	Actinobacteria	Microbacterium	Microbacterium imperiale
Pakistan	PK5	Tribulus terrestris	PK5-46	Pseudomonas luteola	LB	AB681955.1	1400	1462	99.86	99	2571	Proteobacteria	Gammaproteobacteria	Pseudomonas	Pseudomonas luteola
Pakistan	PK5	Tribulus terrestris	PK5-47	Microbacterium imperiale	R2A	JN585685.1	1388	1408	99.64	100	2540	Actinobacteria	Actinobacteria	Microbacterium	Microbacterium imperiale
Pakistan	PK5	Tribulus terrestris	PK5-48	Cupriavidus gilardii	R2A	AY860225.1	1397	1412	99.36	99	2527	Proteobacteria	Betaproteobacteria	Cupriavidus	Cupriavidus gilardii
Pakistan	PK5	Tribulus terrestris	PK5-49	Bacillus subtilis	TSA	KC441763.1	1422	1437	99.86	99	2614	Firmicutes	Bacilli	Bacillus	Bacillus subtilis
Pakistan	PK5	Tribulus terrestris	PK5-5	Pseudomonas luteola	R2A+NaCl	AB681955.1	1408	1462	99.79	100	2586	Proteobacteria	Gammaproteobacteria	Pseudomonas	Pseudomonas luteola
Pakistan	PK5	Tribulus terrestris	PK5-50	Bacillus subtilis	TSA	HM055602.1	1420	1451	100	100	2623	Firmicutes	Bacilli	Bacillus	Bacillus subtilis
Pakistan	PK5	Tribulus terrestris	PK5-51	Pseudomonas luteola	TSA	AB681955.1	1400	1462	99.79	99	2569	Proteobacteria	Gammaproteobacteria	Pseudomonas	Pseudomonas luteola
Pakistan	PK5	Tribulus terrestris	PK5-52	Bacillus subtilis	TY	JQ267474.1	1417	1451	100	100	2617	Firmicutes	Bacilli	Bacillus	Bacillus subtilis
Pakistan	PK5	Tribulus terrestris	PK5-53	Cupriavidus gilardii	R2A	AY860225.1	1406	1412	99.5	99	2556	Proteobacteria	Betaproteobacteria	Cupriavidus	Cupriavidus gilardii
Pakistan	PK5	Tribulus terrestris	PK5-54	Cupriavidus gilardii	R2A	AY860233.1	1399	1426	99.5	99	2543	Proteobacteria	Betaproteobacteria	Cupriavidus	Cupriavidus gilardii
Pakistan	PK5	Tribulus terrestris	PK5-55	Pseudomonas luteola	R2A	AB681955.1	1399	1462	99.79	100	2569	Proteobacteria	Gammaproteobacteria	Pseudomonas	Pseudomonas luteola
Pakistan	PK5	Tribulus terrestris	PK5-56	Pseudomonas luteola	R2A+NaCl	AB681955.1	1408	1462	99.72	100	2580	Proteobacteria	Gammaproteobacteria	Pseudomonas	Pseudomonas luteola
Pakistan	PK5	Tribulus terrestris	PK5-57	Microbacterium imperiale	LB	JN585685.1	1392	1408	99.86	100	2560	Actinobacteria	Actinobacteria	Microbacterium	Microbacterium imperiale
Pakistan	PK5	Tribulus terrestris	PK5-58	Microbacterium imperiale	TY	JN585685.1	1393	1408	99.93	100	2567	Actinobacteria	Actinobacteria	Microbacterium	Microbacterium imperiale
Pakistan	PK5	Tribulus terrestris	PK5-59	Cupriavidus gilardii	LB	AY860225.1	1402	1412	99.36	99	2538	Proteobacteria	Betaproteobacteria	Cupriavidus	Cupriavidus gilardii
Pakistan	PK5	Tribulus terrestris	PK5-6	Bacillus subtilis	R2A+NaCl	KC456632.1	1426	1451	100	100	2634	Firmicutes	Bacilli	Bacillus	Bacillus subtilis
Pakistan	PK5	Tribulus terrestris	PK5-60	Microbacterium imperiale	LB	JN585685.1	1392	1408	99.78	100	2556	Actinobacteria	Actinobacteria	Microbacterium	Microbacterium imperiale
Pakistan	PK5	Tribulus terrestris	PK5-62	Cupriavidus gilardii	LB	AY860225.1	1406	1412	99.5	99	2556	Proteobacteria	Betaproteobacteria	Cupriavidus	Cupriavidus gilardii
Pakistan	PK5	Tribulus terrestris	PK5-63	Microbacterium imperiale	TSA	KF254682.1	1391	1414	99.71	100	2549	Actinobacteria	Actinobacteria	Microbacterium	Microbacterium imperiale
Pakistan	PK5	Tribulus terrestris	PK5-64	Methylobacterium extorquens CM4	TY	CP001298.1	1358	1473	99.34	100	2460	Proteobacteria	Alphaproteobacteria	Methylobacterium	Methylobacterium extorquens CM4
Pakistan	PK5	Tribulus terrestris	PK5-65	Microbacterium imperiale	TSA	JN585685.1	1388	1408	99.78	100	2547	Actinobacteria	Actinobacteria	Microbacterium	Microbacterium imperiale
Pakistan	PK5	Tribulus terrestris	PK5-66	Microbacterium imperiale	TSA	KF254682.1	1387	1414	99.86	100	2553	Actinobacteria	Actinobacteria	Microbacterium	Microbacterium imperiale
Pakistan	PK5	Tribulus terrestris	PK5-67	Microbacterium imperiale	TSA	KF254682.1	1391	1414	100	100	2569	Actinobacteria	Actinobacteria	Microbacterium	Microbacterium imperiale
Pakistan	PK5	Tribulus terrestris	PK5-68-27F-in	Bacillus subtilis	TY	EU982543.1	1192	1444	97.4	99	2015	Firmicutes	Bacilli	Bacillus	Bacillus subtilis
Pakistan	PK5	Tribulus terrestris	PK5-69	Bacillus subtilis	TSA	KC441763.1	1423	1437	99.86	100	2617	Firmicutes	Bacilli	Bacillus	Bacillus subtilis
Pakistan	PK5	Tribulus terrestris	PK5-7	Bacillus subtilis	LB	KC441763.1	1420	1437	99.93	100	2617	Firmicutes	Bacilli	Bacillus	Bacillus subtilis
Pakistan	PK5	Tribulus terrestris	PK5-70	Bacillus subtilis	TSA	JQ973708.1	1421	1448	100	100	2625	Firmicutes	Bacilli	Bacillus	Bacillus subtilis
Pakistan	PK5	Tribulus terrestris	PK5-71	Bacillus subtilis	TSA	KC441763.1	1421	1437	99.93	100	2619	Firmicutes	Bacilli	Bacillus	Bacillus subtilis
Pakistan	PK5	Tribulus terrestris	PK5-72	Bacillus subtilis	LB	KC441763.1	1420	1437	99.79	100	2606	Firmicutes	Bacilli	Bacillus	Bacillus subtilis
Pakistan	PK5	Tribulus terrestris	PK5-73	Microbacterium sp. HY16(2010)	TSA	HM579807.1	1391	1420	99.71	100	2549	Actinobacteria	Actinobacteria	Microbacterium	Microbacterium sp. HY16(2010)
Pakistan	PK5	Tribulus terrestris	PK5-8	Microbacterium imperiale	LB	JN585685.1	1393	1408	99.78	99	2556	Actinobacteria	Actinobacteria	Microbacterium	Microbacterium imperiale
Pakistan	PK5	Tribulus terrestris	PK5-9	Bacillus endophyticus	LB	KF650698.1	1398	1455	100	100	2582	Firmicutes	Bacilli	Bacillus	Bacillus endophyticus
Pakistan	PK6	Zygophyllum simplex	PK6-10	Bacillus licheniformis	R2A	HQ143565.1	1423	1455	99.72	100	2608	Firmicutes	Bacilli	Bacillus	Bacillus licheniformis
Pakistan	PK6	Zygophyllum simplex	PK6-11	Microbacterium sp. NCCP-284	R2A	AB641893.1	2815	1405	99.78	94	2556	Actinobacteria	Actinobacteria	Microbacterium	Microbacterium sp. NCCP-284
Pakistan	PK6	Zygophyllum simplex	PK6-13-1492R-in	Bacillus licheniformis	R2A	KC456634.1	1196	1445	99.83	100	2200	Firmicutes	Bacilli	Bacillus	Bacillus licheniformis
Pakistan	PK6	Zygophyllum simplex	PK6-15	Bacillus cereus	R2A	HM104657.1	1426	1430	100	100	2634	Firmicutes	Bacilli	Bacillus	Bacillus cereus
Pakistan	PK6	Zygophyllum simplex	PK6-16	Bacillus cereus	TSA	JN700115.1	1425	1437	100	100	2632	Firmicutes	Bacilli	Bacillus	Bacillus cereus
Pakistan	PK6	Zygophyllum simplex	PK6-17	Microbacterium imperiale	TSA	JN585685.1	1393	1408	99.86	99	2562	Actinobacteria	Actinobacteria	Microbacterium	Microbacterium imperiale
Pakistan	PK6	Zygophyllum simplex	PK6-19	Microbacterium arborescens	R2A+NaCl	JQ712515.1	1394	1468	99.79	100	2560	Actinobacteria	Actinobacteria	Microbacterium	Microbacterium arborescens
Pakistan	PK6	Zygophyllum simplex	PK6-2	Arthrobacter sp. OL11-S1	R2A+NaCl	JF274782.1	1379	1507	98.84	100	2459	Actinobacteria	Actinobacteria	Arthrobacter	Arthrobacter sp. OL11-S1
Pakistan	PK6	Zygophyllum simplex	PK6-20	Microbacterium imperiale	R2A	JN585685.1	1391	1408	99.93	100	2564	Actinobacteria	Actinobacteria	Microbacterium	Microbacterium imperiale
Pakistan	PK6	Zygophyllum simplex	PK6-21	Microbacterium sp. 3408bBRRJ	R2A	FJ200413.1	1394	1490	99.57	100	2545	Actinobacteria	Actinobacteria	Microbacterium	Microbacterium sp. 3408bBRRJ
Pakistan	PK6	Zygophyllum simplex	PK6-22	Bacillus cereus	TSA	JN700115.1	1423	1437	99.79	100	2614	Firmicutes	Bacilli	Bacillus	Bacillus cereus
Pakistan	PK6	Zygophyllum simplex	PK6-23	Bacillus cereus	R2A+NaCl	JN700115.1	1426	1437	100	100	2634	Firmicutes	Bacilli	Bacillus	Bacillus cereus
Pakistan	PK6	Zygophyllum simplex	PK6-24	Bacillus subtilis	R2A	KC441763.1	1424	1437	99.79	100	2614	Firmicutes	Bacilli	Bacillus	Bacillus subtilis
Pakistan	PK6	Zygophyllum simplex	PK6-25-1492R-in	Bacillus licheniformis	TSA	KC342874.1	1216	1427	98.94	100	2180	Firmicutes	Bacilli	Bacillus	Bacillus licheniformis
Pakistan	PK6	Zygophyllum simplex	PK6-26	Bacillus licheniformis	TSA	EF113324.1	1023	1456	96.74	99	1712	Firmicutes	Bacilli	Bacillus	Bacillus licheniformis
Pakistan	PK6	Zygophyllum simplex	PK6-27	bacterium A32(2013)	TSA	KF114425.1	1427	1545	99.79	100	2619	Firmicutes	Bacilli	Bacillus	bacterium A32(2013)
Pakistan	PK6	Zygophyllum simplex	PK6-3	Microbacterium sp. 3408bBRRJ	R2A+NaCl	FJ200413.1	1396	1490	99.57	100	2549	Actinobacteria	Actinobacteria	Microbacterium	Microbacterium sp. 3408bBRRJ
Pakistan	PK6	Zygophyllum simplex	PK6-4	Staphylococcus gallinarum	R2A+NaCl	D83366.1	1425	1477	99.79	100	2615	Firmicutes	Bacilli	Staphylococcus	Staphylococcus gallinarum
Pakistan	PK6	Zygophyllum simplex	PK6-5	Planococcus sp. Tibet-IX21	R2A+NaCl	DQ177487.1	1424	1513	96.77	100	2375	Firmicutes	Bacilli	Planomicrobium	Planococcus sp. Tibet-IX21
Pakistan	PK6	Zygophyllum simplex	PK6-6-1492R-in	Bacillus licheniformis	TSA	HM055611.1	1034	1448	98.19	100	1818	Firmicutes	Bacilli	Bacillus	Bacillus licheniformis
Pakistan	PK6	Zygophyllum simplex	PK6-7	Arthrobacter sp. 11W110-air	TSA	HG931344.1	1372	1488	99.93	99	2523	Actinobacteria	Actinobacteria	Arthrobacter	Arthrobacter sp. 11W110-air
Pakistan	PK6	Zygophyllum simplex	PK6-8	Microbacterium sp. HY16(2010)	TSA	HM579807.1	1389	1420	99.71	100	2543	Actinobacteria	Actinobacteria	Microbacterium	Microbacterium sp. HY16(2010)
Pakistan	PK6	Zygophyllum simplex	PK6-9	Cellulosimicrobium cellulans	TSA	DQ530364.1	1395	1462	99.64	99	2547	Actinobacteria	Actinobacteria	Cellulosimicrobium	Cellulosimicrobium cellulans
Pakistan	PK7	Tribulus terrestris	PK7-1	Erwinia sp. v427	LB	EF088378.1	1404	1485	99.57	99	2556	Proteobacteria	Gammaproteobacteria	Pectobacterium	Erwinia sp. v427
Pakistan	PK7	Tribulus terrestris	PK7-10	Sinorhizobium sp. JNVU RM29	R2A	KC428650.1	1354	1433	99.78	100	2486	Proteobacteria	Alphaproteobacteria	Ensifer	Sinorhizobium sp. JNVU RM29
Pakistan	PK7	Tribulus terrestris	PK7-11	Microbacterium barkeri	R2A	JN934388.1	1390	1403	99.64	100	2542	Actinobacteria	Actinobacteria	Microbacterium	Microbacterium barkeri
Pakistan	PK7	Tribulus terrestris	PK7-12	Mesorhizobium sp. STM 4018	R2A	EF100516.1	1358	1383	99.19	99	2449	Proteobacteria	Alphaproteobacteria	Bartonella	Mesorhizobium sp. STM 4018
Pakistan	PK7	Tribulus terrestris	PK7-13	Erwinia sp. v427	R2A	EF088378.1	1412	1485	99.65	100	2582	Proteobacteria	Gammaproteobacteria	Pectobacterium	Erwinia sp. v427
Pakistan	PK7	Tribulus terrestris	PK7-15	Erwinia sp. v427	R2A+NaCl	EF088378.1	1411	1485	99.51	100	2571	Proteobacteria	Gammaproteobacteria	Pectobacterium	Erwinia sp. v427
Pakistan	PK7	Tribulus terrestris	PK7-16-1492R-in	Pantoea sp. A1067	R2A+NaCl	KC236726.1	1253	1462	98.03	100	2193	Proteobacteria	Gammaproteobacteria	Pantoea	Pantoea sp. A1067
Pakistan	PK7	Tribulus terrestris	PK7-18	Microbacterium imperiale	R2A+NaCl	JN585685.1	1391	1408	99.86	100	2560	Actinobacteria	Actinobacteria	Microbacterium	Microbacterium imperiale
Pakistan	PK7	Tribulus terrestris	PK7-19	Sinorhizobium sp. JNVU RM29	R2A+NaCl	KC428650.1	1351	1433	99.93	100	2490	Proteobacteria	Alphaproteobacteria	Ensifer	Sinorhizobium sp. JNVU RM29
Pakistan	PK7	Tribulus terrestris	PK7-2-1492R-in	Pantoea vagans	LB	HG421010.1	1009	1510	98.5	98	1748	Proteobacteria	Gammaproteobacteria	Pantoea	Pantoea vagans
Pakistan	PK7	Tribulus terrestris	PK7-20	Sphingobacterium mizutaii	R2A+NaCl	AB680716.1	1394	1453	94.84	98	2145	Bacteroidetes	Sphingobacteria	Sphingobacterium	Sphingobacterium mizutaii
Pakistan	PK7	Tribulus terrestris	PK7-22	Enterobacter cloacae subsp. rugosum	TY	AB681725.1	1411	1468	99.51	100	2575	Proteobacteria	Gammaproteobacteria	Pectobacterium	Enterobacter cloacae subsp. rugosum
Pakistan	PK7	Tribulus terrestris	PK7-23-1492R-in	Pantoea agglomerans	TY	JX099348.1	1108	1253	99.37	100	2008	Proteobacteria	Gammaproteobacteria	Pantoea	Pantoea agglomerans
Pakistan	PK7	Tribulus terrestris	PK7-24-1492R-in	Serratia marcescens	TY	GQ351502.1	1118	1438	98.48	100	1965	Proteobacteria	Gammaproteobacteria	Serratia	Serratia marcescens
Pakistan	PK7	Tribulus terrestris	PK7-25	Microbacterium imperiale	TY	JN585685.1	1321	1408	99.55	100	2407	Actinobacteria	Actinobacteria	Microbacterium	Microbacterium imperiale
Pakistan	PK7	Tribulus terrestris	PK7-26	Microbacterium imperiale	TY	JN585685.1	1372	1408	99.78	100	2518	Actinobacteria	Actinobacteria	Microbacterium	Microbacterium imperiale
Pakistan	PK7	Tribulus terrestris	PK7-27	Saccharibacillus kuerlensis	TSA	HQ696401.1	1425	1423	98.16	99	2466	Firmicutes	Bacilli	Saccharibacillus	Saccharibacillus kuerlensis
Pakistan	PK7	Tribulus terrestris	PK7-28	Erwinia sp. v427	TSA	EF088378.1	1412	1485	99.65	100	2582	Proteobacteria	Gammaproteobacteria	Pectobacterium	Erwinia sp. v427
Pakistan	PK7	Tribulus terrestris	PK7-29-1492-in	Pantoea sp. A1067	TSA	KC236726.1	1262	1462	98.27	100	2215	Proteobacteria	Gammaproteobacteria	Pantoea	Pantoea sp. A1067
Pakistan	PK7	Tribulus terrestris	PK7-3	Erwinia sp. v427	LB	EF088378.1	1413	1485	99.72	100	2590	Proteobacteria	Gammaproteobacteria	Pectobacterium	Erwinia sp. v427
Pakistan	PK7	Tribulus terrestris	PK7-30	Serratia marcescens	TSA	GQ351502.1	1413	1438	99.93	100	2604	Proteobacteria	Gammaproteobacteria	Serratia	Serratia marcescens
Pakistan	PK7	Tribulus terrestris	PK7-31	Rhodobacter sphaeroides ATCC 17025	TSA	CP000662.590362.591821	1332	1460	96.55	99	2202	Proteobacteria	Alphaproteobacteria	Rhodobacter	Rhodobacter sphaeroides ATCC 17025
Pakistan	PK7	Tribulus terrestris	PK7-32	Mesorhizobium sp. A121	TSA	HQ836191.1	1350	1369	99.04	100	2420	Proteobacteria	Alphaproteobacteria	Bartonella	Mesorhizobium sp. A121
Pakistan	PK7	Tribulus terrestris	PK7-33	Sphingobacterium composti Yoo et al. 2007	TSA	EF122436.1	1397	1487	95.07	99	2194	Bacteroidetes	Sphingobacteria	Sphingobacterium	Sphingobacterium composti Yoo et al. 2007
Pakistan	PK7	Tribulus terrestris	PK7-34-27F-in	Microbacterium imperiale	TSA	JN585685.1	1204	1408	98.44	100	2128	Actinobacteria	Actinobacteria	Microbacterium	Microbacterium imperiale
Pakistan	PK7	Tribulus terrestris	PK7-35	uncultured bacterium	R2A+NaCl	EU801022.1	1416	1500	89.61	97	1748	Proteobacteria	Betaproteobacteria	Variovorax	uncultured bacterium
Pakistan	PK7	Tribulus terrestris	PK7-4-1492R-in	Pantoea agglomerans	LB	JX099348.1	1212	1253	97.88	100	2102	Proteobacteria	Gammaproteobacteria	Pantoea	Pantoea agglomerans
Pakistan	PK7	Tribulus terrestris	PK7-5	Microbacterium oryzae	LB	GU564360.1	1392	1419	99.93	100	2566	Actinobacteria	Actinobacteria	Microbacterium	Microbacterium oryzae
Pakistan	PK7	Tribulus terrestris	PK7-6	Sphingobacterium mizutaii	LB	AB680716.1	1395	1453	94.43	100	2150	Bacteroidetes	Sphingobacteria	Sphingobacterium	Sphingobacterium mizutaii
Pakistan	PK7	Tribulus terrestris	PK7-7	Curtobacterium sp. GTbG4	LB	JF703656.1	1395	1405	99.71	100	2556	Actinobacteria	Actinobacteria	Curtobacterium	Curtobacterium sp. GTbG4
Pakistan	PK7	Tribulus terrestris	PK7-8	Mesorhizobium sp. STM 4018	LB	EF100516.1	1357	1383	99.78	100	2492	Proteobacteria	Alphaproteobacteria	Bartonella	Mesorhizobium sp. STM 4018
Pakistan	PK7	Tribulus terrestris	PK7-9	Ensifer terangae	R2A	AB681160.1	1350	1410	99.48	99	2449	Proteobacteria	Alphaproteobacteria	Ensifer	Ensifer terangae
Pakistan	PK8	Lasiurus scindicus	PK8-10	Inquilinus limosus DSM 16000	LB	AUHM01000055.3821.5286	1355	1466	95.2	99	2134	Proteobacteria	Alphaproteobacteria	Inquilinus	Inquilinus limosus DSM 16000
Pakistan	PK8	Lasiurus scindicus	PK8-11		TSA	EU335223.1	1395	1480	90.14	97	1755	Proteobacteria	Alphaproteobacteria	uncultured bacterium
Pakistan	PK8	Lasiurus scindicus	PK8-12	Microbacterium oxydans	TSA	KC854946.1	1385	1440	93.58	99	2063	Actinobacteria	Actinobacteria	Arthrobacter	Microbacterium oxydans
Pakistan	PK8	Lasiurus scindicus	PK8-13	Inquilinus limosus DSM 16000	LB	AUHM01000055.3821.5286	1353	1466	91.97	97	1847	Proteobacteria	Alphaproteobacteria	Inquilinus	Inquilinus limosus DSM 16000
Pakistan	PK8	Lasiurus scindicus	PK8-15	Bacillus simplex	R2A+NaCl	JF496457.1	1423	1427	99.86	100	2617	Firmicutes	Bacilli	Bacillus	Bacillus simplex
Pakistan	PK8	Lasiurus scindicus	PK8-16	uncultured Bacillaceae bacterium	R2A+NaCl	EF019629.1	1421	1401	90.31	95	1766	Firmicutes	Bacilli	Bacillus	uncultured Bacillaceae bacterium
Pakistan	PK8	Lasiurus scindicus	PK8-17	Streptomyces sp. KS16	R2A+NaCl	AB373970.1	1388	1460	92.36	98	1936	Actinobacteria	Actinobacteria	Streptomyces	Streptomyces sp. KS16
Pakistan	PK8	Lasiurus scindicus	PK8-18	Streptomyces sp. zx-10-20	R2A+NaCl	HQ611067.1	1399	1410	99.71	99	2562	Actinobacteria	Actinobacteria	Streptomyces	Streptomyces sp. zx-10-20
Pakistan	PK8	Lasiurus scindicus	PK8-19	Cupriavidus gilardii	R2A+NaCl	AB271141.1	1407	1457	88.99	97	1664	Proteobacteria	Betaproteobacteria	Cupriavidus	Cupriavidus gilardii
Pakistan	PK8	Lasiurus scindicus	PK8-2	uncultured bacterium	TSA	AM696781.1	1406	1494	92.2	100	1995	Proteobacteria	Betaproteobacteria	Massilia	uncultured bacterium
Pakistan	PK8	Lasiurus scindicus	PK8-20	Cupriavidus gilardii	R2A+NaCl	AY860231.1	1406	1435	99.79	100	2582	Proteobacteria	Betaproteobacteria	Cupriavidus	Cupriavidus gilardii
Pakistan	PK8	Lasiurus scindicus	PK8-21	Cupriavidus gilardii	R2A+NaCl	AY860231.1	1406	1435	99.79	100	2582	Proteobacteria	Betaproteobacteria	Cupriavidus	Cupriavidus gilardii
Pakistan	PK8	Lasiurus scindicus	PK8-22		R2A+NaCl	GQ985452.1	1383	1479	93.11	99	2001	Actinobacteria	Actinobacteria	Streptomyces flavoviridis
Pakistan	PK8	Lasiurus scindicus	PK8-23-1492R-in	Streptomyces sp. zx-10-20	R2A	HQ611067.1	1196	1410	98.03	100	2093	Actinobacteria	Actinobacteria	Streptomyces	Streptomyces sp. zx-10-20
Pakistan	PK8	Lasiurus scindicus	PK8-24-27F-in	Paenibacillus sp. D33	R2A	KF479658.1	1190	1516	96.53	100	1982	Firmicutes	Bacilli	Paenibacillus	Paenibacillus sp. D33
Pakistan	PK8	Lasiurus scindicus	PK8-25-1492R-in	Cupriavidus gilardii	R2A	AY860231.1	1198	1435	98.27	99	2109	Proteobacteria	Betaproteobacteria	Cupriavidus	Cupriavidus gilardii
Pakistan	PK8	Lasiurus scindicus	PK8-26	uncultured bacterium	R2A	AB255112.1	1346	1438	91.09	99	1794	Proteobacteria	Alphaproteobacteria	uncultured	uncultured bacterium
Pakistan	PK8	Lasiurus scindicus	PK8-27	Spirillospora albida	R2A	EU399546.1	1378	1410	89.2	96	1644	Actinobacteria	Actinobacteria	Spirillospora	Spirillospora albida
Pakistan	PK8	Lasiurus scindicus	PK8-28	Nonomuraea sp. NM94	R2A	DQ831042.1	1400	1391	92.67	97	1947	Actinobacteria	Actinobacteria	Nonomuraea	Nonomuraea sp. NM94
Pakistan	PK8	Lasiurus scindicus	PK8-29	Devosia geojensis	R2A	EF575560.1	1354	1449	93.24	99	1964	Proteobacteria	Alphaproteobacteria	Devosia	Devosia geojensis
Pakistan	PK8	Lasiurus scindicus	PK8-3	uncultured beta proteobacterium	TSA	HM856521.1	1383	1435	89.8	100	1766	Proteobacteria	Betaproteobacteria	Thiobacillus	uncultured beta proteobacterium
Pakistan	PK8	Lasiurus scindicus	PK8-30	uncultured Burkholderia sp.	R2A	DQ917256.1	1405	1436	90.44	100	1849	Proteobacteria	Betaproteobacteria	uncultured	uncultured Burkholderia sp.
Pakistan	PK8	Lasiurus scindicus	PK8-31	Mycobacterium jacuzzii	R2A	DQ137412.1	1374	1388	94.89	96	2067	Actinobacteria	Actinobacteria	Mycobacterium	Mycobacterium jacuzzii
Pakistan	PK8	Lasiurus scindicus	PK8-33	Cupriavidus gilardii	R2A	AY860231.1	1405	1435	99.79	100	2580	Proteobacteria	Betaproteobacteria	Cupriavidus	Cupriavidus gilardii
Pakistan	PK8	Lasiurus scindicus	PK8-34	Inquilinus limosus DSM 16000	R2A	AUHM01000055.3821.5286	1357	1466	99.78	100	2492	Proteobacteria	Alphaproteobacteria	Inquilinus	Inquilinus limosus DSM 16000
Pakistan	PK8	Lasiurus scindicus	PK8-35	Microbacterium sp. Zs3	R2A	JQ977333.1	1395	1426	98	100	2422	Actinobacteria	Actinobacteria	Microbacterium	Microbacterium sp. Zs3
Pakistan	PK8	Lasiurus scindicus	PK8-36	Devosia geojensis	R2A	EF575560.1	1349	1449	97.64	100	2322	Proteobacteria	Alphaproteobacteria	Devosia	Devosia geojensis
Pakistan	PK8	Lasiurus scindicus	PK8-37	Microbacterium sp. Cra12	R2A	JQ977099.1	1390	1401	98.2	99	2425	Actinobacteria	Actinobacteria	Microbacterium	Microbacterium sp. Cra12
Pakistan	PK8	Lasiurus scindicus	PK8-39	Amycolatopsis sp. K206	R2A	JQ582692.1	1389	1463	98.42	100	2447	Actinobacteria	Actinobacteria	Amycolatopsis	Amycolatopsis sp. K206
Pakistan	PK8	Lasiurus scindicus	PK8-4	Mesorhizobium sp. DC2a-20	R2A	AB552854.1	1357	1407	98.75	100	2412	Proteobacteria	Alphaproteobacteria	Mesorhizobium	Mesorhizobium sp. DC2a-20
Pakistan	PK8	Lasiurus scindicus	PK8-40	Cupriavidus gilardii	R2A	AY860231.1	1407	1435	99.79	99	2582	Proteobacteria	Betaproteobacteria	Cupriavidus	Cupriavidus gilardii
Pakistan	PK8	Lasiurus scindicus	PK8-41	Streptococcus oralis ATCC 49296	R2A	AEPO01000017.133.1667	1418	1535	99.16	100	2555	Firmicutes	Bacilli	Streptococcus	Streptococcus oralis ATCC 49296
Pakistan	PK8	Lasiurus scindicus	PK8-42	Microbacterium sp. dv6	R2A	FJ773997.1	1392	1428	99.86	100	2562	Actinobacteria	Actinobacteria	Microbacterium	Microbacterium sp. dv6
Pakistan	PK8	Lasiurus scindicus	PK8-43	Microbacterium foliorum	R2A	EU834263.1	1393	1432	99.93	100	2567	Actinobacteria	Actinobacteria	Microbacterium	Microbacterium foliorum
Pakistan	PK8	Lasiurus scindicus	PK8-44	Agrobacterium tumefaciens	R2A	HQ836190.1	1358	1398	99.93	100	2503	Proteobacteria	Alphaproteobacteria	Ensifer	Agrobacterium tumefaciens
Pakistan	PK8	Lasiurus scindicus	PK8-45	Streptomyces sp. O26	R2A+NaCl	HG428673.1	1399	1489	99.14	99	2518	Actinobacteria	Actinobacteria	Streptomyces	Streptomyces sp. O26
Pakistan	PK8	Lasiurus scindicus	PK8-46	Cupriavidus gilardii	R2A	AY860231.1	1405	1435	99.86	100	2586	Proteobacteria	Betaproteobacteria	Cupriavidus	Cupriavidus gilardii
Pakistan	PK8	Lasiurus scindicus	PK8-47	alpha proteobacterium KC-IT-F2	R2A	FJ711196.1	1354	1428	99.12	99	2435	Proteobacteria	Alphaproteobacteria	uncultured	alpha proteobacterium KC-IT-F2
Pakistan	PK8	Lasiurus scindicus	PK8-48	Amycolatopsis sp. K206	TSA	JQ582692.1	1383	1463	98.41	100	2436	Actinobacteria	Actinobacteria	Amycolatopsis	Amycolatopsis sp. K206
Pakistan	PK8	Lasiurus scindicus	PK8-49	Amycolatopsis sp. ATCC 39116	R2A+NaCl	AFWY03000047.61693.63195	1393	1503	99.64	100	2549	Actinobacteria	Actinobacteria	Amycolatopsis	Amycolatopsis sp. ATCC 39116
Pakistan	PK8	Lasiurus scindicus	PK8-5	Streptomyces minutiscleroticus	R2A+NaCl	AB184351.1	1368	1475	98.13	90	2139	Actinobacteria	Actinobacteria	Streptomyces	Streptomyces minutiscleroticus
Pakistan	PK8	Lasiurus scindicus	PK8-50-27F-in	uncultured alpha proteobacterium	R2A	EF612404.1	1185	1435	98.33	100	2091	Proteobacteria	Alphaproteobacteria	uncultured	uncultured alpha proteobacterium
Pakistan	PK8	Lasiurus scindicus	PK8-51	Inquilinus limosus DSM 16000	R2A+NaCl	AUHM01000055.3821.5286	1354	1466	99.85	99	2490	Proteobacteria	Alphaproteobacteria	Inquilinus	Inquilinus limosus DSM 16000
Pakistan	PK8	Lasiurus scindicus	PK8-52	Streptomyces sp. O26	TSA	HG428673.1	1392	1489	99.21	99	2508	Actinobacteria	Actinobacteria	Streptomyces	Streptomyces sp. O26
Pakistan	PK8	Lasiurus scindicus	PK8-6-27F-in	Paenibacillus sp. D33	TSA	KF479658.1	1177	1516	94.66	100	1847	Firmicutes	Bacilli	Paenibacillus	Paenibacillus sp. D33
Pakistan	PK8	Lasiurus scindicus	PK8-7	Mesorhizobium sp. DC2a-20	TSA	AB552854.1	1359	1407	98.75	100	2416	Proteobacteria	Alphaproteobacteria	Mesorhizobium	Mesorhizobium sp. DC2a-20
Pakistan	PK8	Lasiurus scindicus	PK8-8	Mesorhizobium sp. DC2a-20	TSA	AB552854.1	1359	1407	98.6	100	2405	Proteobacteria	Alphaproteobacteria	Mesorhizobium	Mesorhizobium sp. DC2a-20
Pakistan	PK8	Lasiurus scindicus	PK8-9	Mesorhizobium thiogangeticum	TSA	AB675379.1	1357	1422	96.26	100	2226	Proteobacteria	Alphaproteobacteria	Mesorhizobium	Mesorhizobium thiogangeticum
Pakistan	PK9	Panicum antidotale	PK9-1	Streptomyces mutabilis	R2A+NaCl	FJ486439.1	1398	1446	99.93	100	2577	Actinobacteria	Actinobacteria	Streptomyces	Streptomyces mutabilis
Pakistan	PK9	Panicum antidotale	PK9-10	Ensifer sp. XJ22DR2	TSA	AB773226.1	1359	1403	99.93	99	2501	Proteobacteria	Alphaproteobacteria	Ensifer	Ensifer sp. XJ22DR2
Pakistan	PK9	Panicum antidotale	PK9-12	Mesorhizobium sp. STM 4018	TSA	EF100516.1	1357	1383	99.71	100	2486	Proteobacteria	Alphaproteobacteria	Bartonella	Mesorhizobium sp. STM 4018
Pakistan	PK9	Panicum antidotale	PK9-13	Streptomyces radiopugnans	TSA	FJ486329.1	1402	1439	99.79	99	2569	Actinobacteria	Actinobacteria	Streptomyces	Streptomyces radiopugnans
Pakistan	PK9	Panicum antidotale	PK9-14	Sphingobacterium sp. 21	TSA	CP002584.3359512.3361021	1390	1510	99.43	99	2523	Bacteroidetes	Sphingobacteria	Olivibacter	Sphingobacterium sp. 21
Pakistan	PK9	Panicum antidotale	PK9-15	Microbacterium sp. Enf19	R2A	DQ339613.1	1395	1415	99.86	100	2567	Actinobacteria	Actinobacteria	Microbacterium	Microbacterium sp. Enf19
Pakistan	PK9	Panicum antidotale	PK9-17	Mesorhizobium sp. STM 4018	R2A+NaCl	EF100516.1	1357	1383	99.78	99	2490	Proteobacteria	Alphaproteobacteria	Bartonella	Mesorhizobium sp. STM 4018
Pakistan	PK9	Panicum antidotale	PK9-18	Ensifer sp. XJ22DR2	R2A+NaCl	AB773226.1	1358	1403	99.93	99	2501	Proteobacteria	Alphaproteobacteria	Ensifer	Ensifer sp. XJ22DR2
Pakistan	PK9	Panicum antidotale	PK9-2	Microbacterium sp. Enf19	R2A+NaCl	DQ339613.1	1393	1415	99.79	100	2558	Actinobacteria	Actinobacteria	Microbacterium	Microbacterium sp. Enf19
Pakistan	PK9	Panicum antidotale	PK9-20	Sphingobacterium sp. 21	TSA	CP002584.3359512.3361021	1390	1510	99.64	99	2538	Bacteroidetes	Sphingobacteria	Olivibacter	Sphingobacterium sp. 21
Pakistan	PK9	Panicum antidotale	PK9-21	Bacillus megaterium	TSA	HM027880.1	1421	1456	99.93	100	2619	Firmicutes	Bacilli	Bacillus	Bacillus megaterium
Pakistan	PK9	Panicum antidotale	PK9-22	Sphingobacterium sp. 21	R2A+NaCl	CP002584.3359512.3361021	1389	1510	99.57	99	2529	Bacteroidetes	Sphingobacteria	Olivibacter	Sphingobacterium sp. 21
Pakistan	PK9	Panicum antidotale	PK9-23	Microbacterium sp. Enf19	R2A+NaCl	DQ339613.1	1396	1415	99.93	100	2573	Actinobacteria	Actinobacteria	Microbacterium	Microbacterium sp. Enf19
Pakistan	PK9	Panicum antidotale	PK9-24	Inquilinus limosus	R2A+NaCl	AY043375.1	1354	1424	99.26	99	2446	Proteobacteria	Alphaproteobacteria	Inquilinus	Inquilinus limosus
Pakistan	PK9	Panicum antidotale	PK9-25	Inquilinus limosus	R2A+NaCl	AY043375.1	1358	1424	99.34	100	2462	Proteobacteria	Alphaproteobacteria	Inquilinus	Inquilinus limosus
Pakistan	PK9	Panicum antidotale	PK9-26	Inquilinus limosus	R2A	AY043375.1	1354	1424	99.34	99	2453	Proteobacteria	Alphaproteobacteria	Inquilinus	Inquilinus limosus
Pakistan	PK9	Panicum antidotale	PK9-27	Olivibacter oleidegradans	R2A+NaCl	HM021726.1	1393	1428	98.93	100	2490	Bacteroidetes	Sphingobacteria	Olivibacter	Olivibacter oleidegradans
Pakistan	PK9	Panicum antidotale	PK9-3	Mesorhizobium amorphae	R2A+NaCl	KF150349.1	1357	1472	99.93	100	2501	Proteobacteria	Alphaproteobacteria	Mesorhizobium	Mesorhizobium amorphae
Pakistan	PK9	Panicum antidotale	PK9-4-27F-in	Ensifer sp. AC50e	R2A+NaCl	JF450192.1	1115	1354	98.76	100	1991	Proteobacteria	Alphaproteobacteria	Ensifer	Ensifer sp. AC50e
Pakistan	PK9	Panicum antidotale	PK9-5	Ensifer sp. XJ22DR2	R2A+NaCl	AB773226.1	1359	1403	99.93	100	2505	Proteobacteria	Alphaproteobacteria	Ensifer	Ensifer sp. XJ22DR2
Pakistan	PK9	Panicum antidotale	PK9-6	Olivibacter oleidegradans	R2A+NaCl	HM021726.1	1391	1428	99.21	100	2510	Bacteroidetes	Sphingobacteria	Olivibacter	Olivibacter oleidegradans
Pakistan	PK9	Panicum antidotale	PK9-7	Olivibacter oleidegradans	R2A+NaCl	HM021726.1	1391	1428	99.35	100	2521	Bacteroidetes	Sphingobacteria	Olivibacter	Olivibacter oleidegradans
Pakistan	PK9	Panicum antidotale	PK9-8	Chryseobacterium indologenes	TSA	JF894157.1	1390	1461	99.93	100	2562	Bacteroidetes	Flavobacteria	Chryseobacterium	Chryseobacterium indologenes
Pakistan	PK9	Panicum antidotale	PK9-9	Bacillus oceanisediminis	TSA	JF411236.1	1420	1457	99.93	100	2617	Firmicutes	Bacilli	Bacillus	Bacillus oceanisediminis
